# Supplementary material for: Differential Dynamics of Humoral and Cell-Mediated Immunity with Three Doses of BNT162b2 SARS-CoV-2 Vaccine in Healthcare Workers in Japan: A Prospective Cohort Study
Source: Vaccines (Basel). 2022 Jun 30;10(7):1050. doi: 10.3390/vaccines10071050 (PMC9323262; doi:10.3390/vaccines10071050)
Supplement: Supplementary file 1 [file vaccines-10-01050-s001.zip]

Archive with 1 entries (1 files):
- vaccines-1770433-supplementary.pdf
